# Supplementary material for: Development of an LC-MS/MS Method for ARV-110, a PROTAC Molecule, and Applications to Pharmacokinetic Studies
Source: Molecules. 2022 Mar 18;27(6):1977. doi: 10.3390/molecules27061977 (PMC8954769; doi:10.3390/molecules27061977)
Supplement: Supplementary file 1 [file molecules-27-01977-s001.zip]

Archive with 1 entries (1 files):
- molecules-1617203-suppl.pdf
